# Supplementary material for: Cross-cultural adaptation and validation of the Lithuanian version of the Spine Functional Index
Source: PLoS One. 2024 Mar 13;19(3):e0299719. doi: 10.1371/journal.pone.0299719 (PMC10936852; doi:10.1371/journal.pone.0299719)
Supplement: S1 File — (ZIP) [file pone.0299719.s001.zip]

Archive with 2 entries (2 files):
- S1 File. SFI-ODI data.xlsx
- __MACOSX/._S1 File. SFI-ODI data.xlsx
