# Supplementary material for: Cross-cultural adaptation and validation of the Lithuanian version of the Spine Functional Index
Source: PLoS One. 2024 Mar 13;19(3):e0299719. doi: 10.1371/journal.pone.0299719 (PMC10936852; doi:10.1371/journal.pone.0299719)
Supplement: S1 File — (ZIP) [file pone.0299719.s001.zip › S1 File. SFI-ODI data.xlsx]

## Sheet: SFI-ODI data
Nr	ID	Gender	Age	LBP_duration	LBP_3T_week	NRS	SFI_1	SFI_2	SFI_3	SFI_4	SFI_5	SFI_6	SFI_7	SFI_8	SFI_9	SFI_10	SFI_11	SFI_12	SFI_13	SFI_14	SFI_15	SFI_16	SFI_17	SFI_18	SFI_19	SFI_20	SFI_21	SFI_22	SFI_23	SFI_24	SFI_25	o_1	o_2	o_3	o_4	o_5	o_6	o_7	o_8	o_9	o_10	SFI2_1	SFI2_2	SFI2_3	SFI2_4	SFI2_5	SFI2_6	SFI2_7	SFI2_8
1	259	1	61	10	1	4	0	1	0.5	0.5	0.5	0	1	0	0	0.5	0.5	0	0	0	0.5	0.5	0	0	0.5	1	1	0	0.5	0.5	0.5	1	0	1	0	2	1	1	0	0	1	0	1	0.5	0.5	0.5	0	1	0
2	49	1	44	11	2	3	0	1	0	0	0.5	1	1	0	0	0.5	0	0	0	0.5	0.5	0	0	0	0	1	0.5	0.5	0	0.5	0	1	0	1	0	3	3	2	2	0	2	0	1	0	0	0.5	1	1	0
3	260	1	23	1	1	5	0	0	0	0	0	0	0	0	0	0	0	0	0	0	0	0	0	0	0	0.5	0	0.5	0	0	0	1	0	0	0	0	1	0	0	0	0	0	0	0	0	0	0	0	0
4	289	1	63	0.5	2	7	0	1	0	0	0	1	1	1	1	1	1	0	0	1	1	0	0	0	1	1	1	0	1	1	1	2	1	2	1	1	1	1	4	2	5	0	1	0	0	0	1	1	1
5	284	1	41	0.3	1	6	0.5	1	0.5	0	0	0.5	0.5	0	0	0	0.5	0	0	0.5	0.5	0	0	0.5	0	0.5	0	0	0	0	0	1	0	1	0	1	0	1	0	0	1	0	0.5	0	0	0	0	0	0
6	273	1	66	10	1	3	0	0.5	0.5	0.5	0	0	0	0	0	0	0	0	0	0	0	0	0	0.5	0	0	0	0	0	0	0	0	0	0	0	0	0	0	#NULL!	0	0	0	0.5	0.5	0	0	0	0	0
7	28	1	35	15	2	5	0.5	1	1	0.5	0	0.5	0.5	0	0.5	0.5	0	0	0	0	0	0	0	0	0	0.5	0	0.5	0	0.5	0.5	2	0	3	0	2	3	2	0	0	2	0.5	0.5	1	0.5	0	0.5	0.5	0
8	35	2	41	10	2	6	0	0.5	1	1	0.5	0.5	0.5	1	0.5	0.5	1	0.5	0.5	0.5	0.5	0.5	0	0	0.5	0.5	0.5	0	0.5	0.5	0.5	1	0	1	0	1	2	1	0	0	1	0	1	0.5	0.5	0	0.5	0.5	1
9	36	1	40	2	1	3	1	0.5	0	0.5	1	0	0	0	0.5	0.5	1	0	0	0.5	0.5	0	0	0	0	0.5	0	0	0	0	0	2	0	1	0	1	1	1	0	0	1	1	1	0.5	0.5	0.5	0.5	0.5	0
10	40	2	43	10	1	3	1	1	0	0.5	0.5	0.5	0	0	0.5	0	0.5	0	0	0.5	0.5	0.5	0	0.5	0	0.5	0	0.5	0	0	0	1	0	1	0	1	2	1	0	2	1	1	1	0.5	0	0.5	0.5	0	0
11	37	2	18	3	1	4	0	0.5	0	0	0	0	0	0	0	0	0	0	0	0	0.5	0	0	0	0.5	0	0	0	0	0	0	1	0	0	0	1	1	0	0	0	0	0	0	0	0	0	0	0	0.5
12	41	2	39	16	2	4	0	1	1	1	1	1	0	0	1	1	1	0	1	1	1	1	0	1	0.5	1	0	1	0	0.5	0.5	2	0	1	1	2	1	1	1	1	1	0	1	1	1	1	1	0.5	0
13	20	1	43	5	2	3	0.5	1	1	0	0	0.5	1	0	0.5	0	0	0	0	0	0	0	0	0.5	0	0.5	0.5	0	0	1	0	1	0	3	0	1	1	1	1	0	1	0.5	0.5	0.5	0	0	0.5	1	0
14	29	2	68	9	1	4	0.5	0.5	0	0.5	0	0	0	0.5	0.5	0.5	0	0	0	0.5	0.5	0.5	0	0	0	0	0	0.5	0.5	0.5	0	1	0	2	0	0	2	1	1	2	1	0	0.5	0.5	0.5	0.5	0.5	0	0
15	39	1	55	10	2	4	0	0.5	0	0	0	0.5	0	0	0	0	0.5	0	0	0.5	0.5	0	0	0	0	0	0	0	1	0	0	1	0	2	1	1	1	0	0	2	1	0	0	0.5	0	0	0.5	0	0.5
16	46	1	52	2	1	3	0	0.5	0.5	1	1	0	0.5	0.5	0.5	0.5	0.5	0	0	0	0.5	0	0.5	0.5	0	0	0.5	0	0.5	0.5	0.5	1	0	4	0	2	0	1	1	2	1	0	0.5	0.5	1	1	0	0.5	0.5
17	53	2	28	0.3	2	6	0	1	0	0.5	0	1	0	0	0	0	0	0	0	0	0.5	0	0	0	0.5	1	0	0	0	0.5	0	2	0	1	0	1	1	1	1	1	1	0	1	0	0.5	0	1	0	0
18	34	1	39	6	1	3	0	0.5	1	0.5	0.5	0.5	1	0	0.5	0.5	0	0	0	0	0.5	0	0	0.5	0	0	0	0.5	0	0.5	0	1	0	1	0	2	1	1	0	2	1	0	0.5	1	0.5	1	0.5	1	0
19	56	2	44	10	1	4	0.5	0.5	1	0.5	0.5	0	0	0	0.5	0	0.5	0	0	0	0.5	0	0	0	0	0.5	0	0.5	0.5	0.5	0	1	0	0	0	1	1	1	0	0	0	0.5	0.5	0.5	0	1	0	1	0
20	33	2	48	20	1	6	0	1	0	0	0.5	0	0	0	0	0	0	0	0	0.5	0	0.5	0.5	0	0	1	0.5	0.5	0.5	0.5	1	0	0	1	0	2	1	1	0	2	1	0	0.5	0	0	0	0	0	0
21	52	1	54	6	2	3	0	0.5	0.5	0	0.5	0.5	0	0	0	0	0.5	0	0	0.5	0	0.5	0	0	0	0	0	0	0	0	0	1	0	1	0	0	0	1	0	2	1	0	0.5	0.5	0	0	0.5	0.5	0
22	55	2	41	3	1	5	0	0.5	0.5	0.5	0	0.5	0	0	0.5	0.5	0.5	0	0	0	0.5	0	0	0	0	0.5	0	0	0	0.5	0	0	0	1	0	0	0	0	0	0	0	0.5	0.5	0.5	0.5	0	0	0	0
23	43	1	61	9	1	5	0.5	1	1	0	0.5	0.5	0	0	1	0.5	0.5	1	0.5	0.5	1	0	0.5	0.5	0	0.5	0.5	1	1	0.5	1	2	2	0	1	1	3	1	0	2	1	0.5	1	1	0.5	0.5	0	0	0
24	22	1	28	5	2	2	0	0.5	0	0	0	0.5	0	0	0.5	0.5	0	0	0	0	0	0	0.5	0.5	0	0.5	0.5	0.5	0.5	0	0	0	0	0	0	1	1	0	0	0	0	0	0.5	0	0	0	0	0	0
25	30	1	56	3	2	3	0	0.5	0	0.5	0	0.5	0	0	0.5	0	0.5	0	0	0	0.5	0	0	0.5	0	1	0	0	0	0	0	1	0	0	0	1	0	1	#NULL!	0	1	0	1	0	0.5	0.5	1	0	0
26	65	1	46	5	1	4	0	1	0	0.5	0	0	0	0	0	0.5	0.5	0	0	0.5	0.5	0	0	0	0.5	0	0	0	0.5	0.5	0	0	0	0	0	0	0	0	0	0	0	0	0.5	0	0.5	0	0	0.5	0
27	85	1	49	3	2	8	0	1	1	0.5	0.5	0.5	0.5	0	0.5	1	1	0	0.5	0.5	0.5	0.5	0	0.5	0	0.5	0.5	0.5	1	0.5	0	1	0	2	1	1	1	1	0	2	1	0	1	1	0.5	0.5	0.5	0.5	0
28	66	1	44	0.3	1	6	0	0.5	0	0	0	0	0	0	0	0.5	0	0	0	0.5	0	0	0	0	0	0	0	0	0	0	0	1	0	0	0	0	0	1	0	0	0	0	0.5	0	0	0	0.5	0	0
29	86	2	34	#NULL!	#NULL!	#NULL!	0	0.5	0	0	0	1	0	0	0.5	0	0	0	0	0	0.5	0	0	0	0	0	0	0	0	0	0	0	0	1	0	0	0	0	0	2	1	0	0.5	0	0	0	0.5	0	0
30	57	1	55	5	2	6	0	0.5	0.5	0.5	0	0.5	0.5	0	1	0.5	0.5	0	0	0	0.5	0	0	0	0	0.5	0.5	0.5	0.5	0	0.5	2	0	1	1	2	1	1	0	1	0	0	0.5	0.5	0.5	0	0	0.5	0
31	89	2	37	15	1	5	0.5	1	0	0	0.5	0.5	0	0	0.5	0.5	0.5	0	0	0	0.5	0	0	0	0	0.5	0	0	0	0.5	0	1	0	0	0	1	1	1	0	0	1	0	0.5	0	0	0.5	0.5	0	0
32	77	2	29	4	1	6	0	0	0	0	0	0.5	0	0	0	0	0	0	0	0	0	0	0	0	0	0	0	0	0	0	0	1	0	1	0	0	0	1	0	0	0	0	0.5	1	0	0	0.5	0	0
33	84	2	45	2	1	2	0	0.5	0	0.5	0	0	0	0	0	0	0	0	0	0	0	0	0	0	0	0	0	0	0	0	0	0	0	0	0	0	0	0	0	0	0	0	0.5	0	0.5	0	0	0	0
34	87	2	55	0.2	1	3	0	0	0.5	0	0	0	0	0	0	0	0	0	0	0	0	0	0	0	0	0	0	0	0	0	0	1	0	0	0	0	0	0	0	0	0	0	0	0.5	0	0	0	0	0
35	60	1	32	1	1	2	0	0	0	0.5	0	0	0	0	0	0	0	0	0	0	0	0	0	0	0	0	0	0	0	0	0	0	0	0	0	0	0	0	0	0	0	0	0	0	0.5	0	0	0	0
36	61	1	58	1	1	2	0	0	0	0.5	0	0	0	0	0	0	0	0	0	0	0	0	0	0	0	0	0	0	0	0	0	1	0	0	0	0	0	0	0	0	0	0	0	0	0.5	0	0	0	0
37	69	2	29	2	2	6	1	1	1	0	0	1	1	0	0.5	0.5	0	0	0	0.5	1	0.5	0.5	0.5	0	0.5	0.5	0.5	1	1	0.5	2	0	1	0	1	1	1	1	2	1	0.5	0.5	1	0	0	0.5	0.5	0
38	68	1	57	0.2	1	5	0.5	0.5	1	0.5	0.5	0	0.5	0	0.5	0.5	0	0	0	0.5	0	0	0	0	0	0	0	0	0	0	0	0	0	0	0	1	0	1	0	2	0	0	0	1	0.5	1	0	0.5	0
39	67	1	50	15	1	6	0	0.5	0.5	0	0	1	1	0	0.5	0.5	1	0	0	0	0.5	0	0	0.5	0	1	0	0	0.5	1	0.5	1	1	1	0	2	1	1	0	2	1	0	0.5	0.5	0	0	1	1	0
40	107	1	29	2	1	5	0.5	0.5	0.5	0.5	0.5	0.5	0.5	0.5	0.5	0.5	0.5	0.5	0.5	0.5	0.5	0.5	0.5	0.5	0.5	0.5	0.5	0.5	0.5	0.5	0.5	0	2	0	1	0	0	1	1	0	0	0.5	0.5	0.5	0.5	0.5	0.5	0.5	0.5
41	102	1	27	2	1	6	1	1	0.5	0.5	1	1	0	0	0.5	1	0	0	0	0	1	0.5	0	0	0	0	0.5	0	0.5	0.5	0	0	1	0	1	0	1	2	0	0	1	1	1	0.5	0.5	1	1	0	0
42	104	1	25	0.3	1	4	0.5	0.5	1	0	0	0	0.5	0	0	0	0	0	0	0	0	0	0	0	0	0	0.5	0	0	0	0	0	1	0	0	0	2	0	0	0	0	0.5	0.5	0	0	0	0	0	0
43	111	1	36	2	1	5	0	0	0	0	0.5	0.5	0.5	0	0	0	0	0	0	0	0.5	0.5	0	0	0	0	0.5	0	0.5	0	0.5	0	1	0	1	0	2	2	0	0	0	0	0.5	0.5	0	0.5	0.5	0	0
44	106	2	30	6	1	5	0	0.5	0	0	0.5	0.5	0	0.5	0.5	0	0	0	0	0	0	0	0	0	0.5	0	0	0.5	0	0.5	0	1	0	0	0	1	1	1	0	0	1	0	0.5	0	0	0	0	0	0
45	103	2	29	2	2	5	0.5	0.5	1	0	0	0	0.5	0	1	0	0	1	0	0	0.5	0	1	0	0	0	0.5	0	0	0	0	0	1	0	0	0	0	0	1	0	0	0.5	0.5	1	0	0	0	0.5	0
46	112	1	32	3	1	4	0	0	0.5	0	0	0	0	0.5	0	0	0.5	0	0	0	0.5	0	0	0	0.5	0	0.5	0	0	0	0.5	0	1	0	0	0	1	0	1	0	0	0	0.5	0	0	0	0.5	0	0
47	72	1	40	15	2	5	0.5	0.5	0	0	0	0.5	0.5	0	0.5	0	0	0	0	0	0.5	0	0.5	1	0	0.5	1	0.5	0.5	1	0	2	1	1	0	1	2	2	1	0	1	0	0.5	0.5	0	0.5	1	0.5	0
48	71	2	41	3	1	6	0	0.5	0	0	0	0.5	0	0	0.5	0	0.5	0	0	0.5	0.5	0	0	0	0.5	0.5	0	0	0	0	0	2	0	1	0	1	1	1	0	0	0	0	1	0	0	0	0.5	0	0
49	105	2	31	10	1	2	0	0	0.5	0	0.5	0.5	0.5	0	0	0.5	0	0	0	0	0	0	0	0	0	0	0	0	0	0	0	0	1	0	1	0	0	1	1	0	0	0	0	0.5	0	0.5	0.5	0.5	0
50	115	1	29	1	2	3	0	0	1	0	0.5	0.5	0.5	0	0	0.5	0.5	0	0	0	0.5	1	0	0	0	0	1	0	0	0	0.5	0	1	0	2	0	3	0	1	0	0	0	1	1	0.5	0.5	1	0	0
51	108	2	33	3	1	5	0.5	0.5	1	0.5	0.5	0.5	0.5	0	0	0	0	0	0	0	0	0	0	0	0	0	0	0	0.5	0.5	0	0	0	0	1	0	1	1	0	0	0	1	1	0	0.5	0.5	0.5	0	0
52	70	1	76	20	2	5	1	1	1	1	0.5	0.5	1	0	1	1	0.5	0	0	0	1	0.5	0.5	0.5	0	0.5	0.5	1	1	0.5	1	2	0	4	1	3	3	1	0	2	1	1	1	1	1	0.5	0.5	1	0
53	351	1	22	0.3	2	4	0	0.5	0	0	0	0.5	0.5	0	0	0	0.5	0	0	0.5	0.5	0.5	0	0	0	0.5	0.5	0	0.5	0.5	0	1	0	4	1	4	1	2	0	1	1	0	0.5	0	0	0	0.5	0.5	0
54	352	1	57	4	1	5	0	0.5	0	0	0	0	0	0	0	0	0	0	0	0	0	0	0	0	0.5	0.5	0	0.5	0	0	0	0	0	3	0	2	1	1	1	0	1	0	0.5	0	0	0	0	0	0
55	350	1	22	#NULL!	#NULL!	#NULL!	0.5	1	0.5	0.5	0	0	0	0.5	1	0	0.5	0	0	0	0	0	0	0	0	0	0	0	1	1	0.5	3	0	0	0	1	1	1	#NULL!	2	1	0.5	1	0.5	0.5	0	0	0	0.5
56	164	1	27	0.3	1	3	0	1	0	0.5	0	0.5	0	0	1	0.5	0	0	0	0	0.5	0	0	0.5	0	0.5	0.5	0	0	0	0	2	0	2	0	2	1	0	0	0	1	0	1	0	0.5	0	0.5	0	0
57	165	1	27	1	1	2	0	0.5	0	0	0	0	0	0	0	0	0	0	0	0	0	0	0	0	0	0	0	0	0.5	0	0	0	0	0	0	0	0	0	0	0	0	0	0	#NULL!	0	0	0	0	0
58	166	1	59	4	2	4	0.5	1	0.5	0.5	0	1	0.5	0	0.5	0.5	1	0	0.5	0.5	0.5	0.5	1	1	0	1	1	1	0.5	0.5	1	2	1	0	1	3	1	2	5	2	1	0.5	1	0.5	0.5	0	1	0.5	0
59	162	1	23	2	2	5	0	1	0	0	0	0.5	0.5	0.5	0	0.5	1	0	0	0.5	0.5	0	0	0	0.5	0.5	0	0	0	0.5	0	0	0	1	0	2	0	1	0	0	1	0	1	0.5	0	0	0.5	0.5	1
60	346	1	20	3	1	5	0.5	1	0	0	0	0.5	0	0	0.5	0.5	1	0	0	0.5	0.5	0	0	0	0.5	0	0	0	0	0	0	2	0	1	0	1	0	1	0	0	1	0.5	1	0	0	0	0.5	0	0
61	345	1	29	0.7	1	1	0	0.5	0	0	0	0	0	0	0	0	0	0	0	0	0	0	0	0	0	0	0	0	0	0	0	1	0	0	0	0	0	0	0	0	0	0	0.5	0	0	0	0	0	0
62	347	1	31	2	1	7	1	1	1	1	0.5	0	0.5	1	1	1	0.5	0.5	0	1	1	0.5	0.5	0	0	0.5	0.5	1	0	1	1	1	1	1	0	1	2	1	#NULL!	2	1	1	1	1	1	0.5	0	0.5	1
63	349	1	50	5	2	5	0	0.5	0	0	0	0	0	0	0	0	0	0	0	0	0	0	0	0	0	0	0	0	0	0	0.5	1	0	0	0	0	1	0	0	1	1	0	0.5	0	0	0	0	0	0
64	348	1	40	6	1	7	0.5	1	0.5	0.5	0.5	0.5	0.5	0	0.5	0.5	0.5	0	0	0.5	0.5	0	0	0	0	1	0.5	0	0.5	0.5	0.5	0	0	1	0	2	0	1	0	2	1	0.5	1	0.5	0.5	0.5	0.5	0.5	0
65	353	1	37	2	1	5	0.5	0.5	0	0.5	0	0.5	1	0.5	0.5	0.5	1	0	0.5	0.5	0.5	0	0	0	0	0.5	0	0.5	0.5	0.5	0	1	0	1	0	1	1	1	1	2	1	0.5	0.5	0	0.5	0	0.5	1	0.5
66	354	1	29	15	1	3	0.5	1	1	1	0	0	0	0	0	0	0	0	0	0	0.5	0	0	0	0	0	0	1	0	0	0.5	0	0	1	0	1	1	0	0	0	0	0.5	1	1	1	0	0	0	0
67	263	2	58	30	2	5	0	1	0.5	1	0	1	1	0	1	1	0.5	0	0.5	0	0.5	0	0	1	0	0.5	1	1	1	1	0.5	2	2	1	1	3	3	1	3	2	2	0	1	1	1	0	1	1	0
68	266	1	60	15	1	2	0	1	0	0	0.5	0	0.5	0	0.5	0	0	0	0	0	0.5	0	0	0.5	0	0.5	0.5	0.5	1	0.5	0.5	1	0	3	0	3	3	1	0	0	1	0	1	0	0	0.5	0	0.5	0
69	271	1	26	4	1	3	0.5	1	0	0	0	0	0	0	0	0.5	0	0	0	0.5	0.5	0	0	0	0	1	0	0.5	0	0	0	0	0	0	0	1	1	0	0	0	1	0	1	0	0	0	0	0	0
70	261	1	27	5	1	2	0	0.5	0.5	0	0	0	0	0	0	0	0	0	0	0	0	0	0	0	0	0	0	0	0	0	0	0	0	0	0	1	1	0	0	0	0	0	0.5	0.5	0	0	0	0	0
71	270	2	27	7	1	4	0	1	0	0	0	0.5	0.5	0	0	0	0	0	0	0	0	0	0	0.5	0	0	0	0	0	0	0	1	0	0	0	1	2	1	0	0	0	0	1	0	0	0	0.5	0.5	0
72	262	1	60	30	2	5	0	1	1	0.5	0	0	0	0	0	0.5	0	0	0	0	0	0	0	0.5	0	0	0.5	0.5	1	0	0	0	0	4	0	0	0	1	0	0	1	0	1	1	0.5	0	0	0	0
73	152	2	52	#NULL!	#NULL!	1	0	0	0	0.5	0	0	0	0	0	0	0	0	0	0	0	0	0	0	0	0	0	0	0	0	0	0	0	0	#NULL!	0	0	#NULL!	0	0	0	0	0	0	0.5	0	0	0	0
74	149	1	64	2	2	5	0	0.5	0	0.5	0	0.5	0.5	0	0.5	0.5	0.5	0	0.5	0.5	0.5	0.5	0	0	0	0.5	0.5	0.5	0.5	0.5	0.5	1	0	1	1	0	1	1	0	1	1	0	1	0.5	0.5	0	0	0.5	0
75	150	1	53	4	2	5	0.5	0	1	0	0.5	0	1	0	1	0.5	0	0	0	0	0.5	0	0	0	0	0	0	1	0	0.5	0.5	0	0	4	1	0	4	0	0	2	0	0.5	0	1	0	0.5	0	1	0
76	442	1	50	5	2	8	0	0.5	0.5	0	0.5	1	0.5	0	0.5	1	0.5	0	0	0	0	0.5	0.5	1	0	0	0	0	1	1	1	2	1	2	0	0	0	3	#NULL!	2	1	0	0.5	0.5	0	0.5	1	1	0
77	420	1	60	10	1	4	0	0.5	1	0.5	1	0	1	0	0	0.5	0.5	0	0	0.5	0.5	0	0	0.5	0	0	0	0.5	0.5	0.5	0	0	0	1	0	1	1	1	#NULL!	0	1	0	0.5	0.5	0.5	1	0	0.5	0
78	441	1	37	2	2	8	0.5	0.5	0.5	0.5	0.5	0.5	0.5	0	0.5	0.5	0.5	0	0	0.5	0.5	0.5	0	0.5	0	0.5	0.5	0	0.5	0.5	0.5	1	0	0	0	1	1	1	0	0	1	0.5	0.5	0.5	0.5	0	0.5	0.5	0
79	419	2	59	40	1	5	0.5	1	0.5	1	0	0.5	0	0	0.5	1	1	0	0.5	1	1	0.5	0	0.5	1	1	0.5	0.5	0.5	0.5	0.5	2	1	1	0	2	2	1	#NULL!	1	2	0.5	1	0.5	0.5	0	1	0	0
80	437	1	60	1	2	8	0	1	0.5	1	0.5	0.5	1	0	1	1	1	0.5	0.5	0.5	1	1	0.5	1	0.5	0.5	0.5	1	1	1	1	2	2	3	1	2	4	1	3	2	1	0	1	1	1	0.5	0.5	1	0
81	415	1	54	2	1	6	0	1	1	1	1	1	1	0	1	1	0	0	0.5	1	1	1	0.5	0.5	0.5	0.5	1	0.5	1	1	1	1	0	2	1	2	3	1	0	3	1	0.5	0.5	1	1	1	1	1	1
82	438	1	59	4	2	8	0	0.5	0.5	1	0	0.5	0	0	0.5	0.5	0.5	0	0.5	0	0.5	0	0.5	0.5	0	1	0.5	0.5	1	0.5	1	1	1	1	1	3	1	1	0	3	2	0	0.5	1	0.5	1	1	0	0
83	417	1	66	20	2	2	0	0.5	0	0	0	1	0.5	0	0.5	0	0.5	0	0	0	0.5	0.5	0	0	0	0.5	0.5	0.5	0.5	0.5	0.5	1	0	2	0	2	1	2	1	0	1	0	0.5	0	0.5	0	1	0.5	#NULL!
84	412	1	50	3	1	4	0	1	0.5	0.5	0.5	0.5	0.5	0.5	0.5	0.5	0	0	0	0.5	0.5	0	0	0	0.5	0.5	0.5	0.5	1	0.5	0.5	1	1	1	0	2	1	1	#NULL!	0	1	0	0.5	0.5	0	0.5	0.5	0.5	0.5
85	439	1	58	6	2	6	0.5	0.5	0.5	0.5	0	0.5	0.5	0.5	0	0	0	0.5	0	0	0	0	0.5	0.5	1	0.5	0.5	1	0.5	0.5	1	2	0	2	4	1	4	2	#NULL!	0	1	0	1	0	0.5	0	0.5	1	0
86	411	2	66	38	2	6	0	0.5	0	0.5	0	0.5	0.5	0	0.5	0	0.5	0	0	0.5	0.5	0	0.5	0.5	0	0.5	0.5	0.5	1	1	1	1	0	1	2	2	3	1	1	0	1	0.5	1	1	1	0.5	1	1	1
87	274	2	41	0.3	5	7	0	0	0	0	0	0.5	0	0	1	1	0	0	0	1	0	0	0	0	0	0	0	0	0	0.5	0	1	0	1	0	0	1	0	0	0	0	0	0	0	0	0	0	1	0
88	258	1	37	15	1	2	0	0.5	0	0	0.5	0	0	0	0	0	0	0	0	0.5	0.5	0	0	0	0	0.5	0	0.5	0	0	0	1	0	0	0	0	3	1	0	0	0	0	0.5	0	0	0	0	0	0
89	431	2	35	7	2	5	0.5	1	0.5	0.5	0.5	0	0	0	0.5	0.5	0	0	0.5	0	0.5	0	0.5	0	0	0.5	0	0	0	0.5	0	0	0	0	0	2	0	1	0	0	1	0	1	0	0	0	0.5	0	0
90	250	2	58	10	3	8	1	0.5	0	0.5	0	0.5	0.5	1	1	0.5	0	0	0.5	0.5	1	0.5	0	1	0	0.5	0	1	1	1	1	0	0	3	1	1	3	1	0	2	1	0	1	0.5	0	0.5	0	0.5	0.5
91	256	1	52	12	2	8	0	1	1	1	1	1	1	0	1	1	1	0	1	1	1	1	0	1	1	0	0	1	1	1	1	2	2	3	2	2	3	2	2	2	3	0	1	1	1	1	1	1	0
92	253	1	48	1	1	5	0	0.5	0	0	0	0.5	0.5	0	0	0	0	0	0	0	0	0	0	0	0	0.5	0	0	0	0	0	1	0	0	0	2	0	0	0	0	0	0	0.5	0	0	0	0.5	0.5	0
93	7	1	49	1.5	2	5	0	1	0.5	0	0.5	1	1	0	0	1	1	0	0.5	1	0.5	0	0	0.5	0	0.5	0.5	0	0.5	1	0	1	1	1	0	2	1	2	0	1	1	0	1	1	0	1	0.5	1	0
94	3	2	45	27	1	3	0	0	0	0.5	0	0	0	0	0	0	0	0	0	0	0	0	0	0	0	0	0	0	0	0	0	0	0	0	0	0	0	1	0	0	0	0	0	0	0	0	0	0	0
95	2	2	48	1	1	5	0	0	0	0	0	0	0	0	0.5	0	0.5	0	0	0	0.5	0	0	0	0	0.5	0	0	0	0.5	0	0	0	1	0	1	1	1	0	0	0	0	0.5	0	0.5	0	0	0.5	0
96	5	1	58	#NULL!	#NULL!	#NULL!	0	0	0.5	0	0	0	0	0	0	0	0	0	0	0	0	0	0	0	0	0	0	0	0	0	0	0	0	0	0	0	0	0	0	0	0	0	0	0.5	0	0	0	0	0
97	6	1	48	25	1	0	0.5	0.5	0.5	0	1	0	0	0	1	0	0	0	0	0.5	0.5	0	0	0	0	0.5	0	0.5	0.5	0	0	0	0	1	0	0	1	1	0	0	0	0	0	0	0	0	0	1	0
98	4	1	42	10	2	5	0.5	1	0.5	1	0.5	0.5	1	0.5	1	1	0	0	0	0	1	0	0	0	0	1	0.5	0	1	0	1	1	0	1	0	2	1	1	0	2	1	0.5	1	0.5	1	0.5	0.5	1	1
99	9	1	44	0.7	2	5	0	0.5	0.5	0.5	0.5	0	0.5	0	0	0	1	0	0	0.5	0.5	0	0	0	0	0	0	0	0	0.5	0	2	0	2	0	1	0	1	0	2	1	0	0.5	0.5	0.5	0.5	0	0.5	0
100	410	1	47	1	2	8	0	0.5	0	0	0	0.5	0	0	0.5	0	0	0	0	0.5	0.5	0.5	0	0	0	0	0	0	0.5	0	1	1	0	1	0	0	1	1	0	0	1	0	0.5	0	0	0	0.5	0	0
101	408	2	60	2	2	2	0.5	1	1	1	0	1	1	0	1	0.5	1	0	0.5	0	1	1	0	1	0.5	0.5	0.5	1	1	1	1	1	0	4	3	2	2	1	2	1	1	0.5	1	1	1	0	1	1	0
102	403	1	64	0.3	2	8	1	1	1	1	1	0	1	0	1	1	0.5	0	0	0	1	0.5	0	0.5	0	1	0.5	1	1	1	1	2	1	5	2	2	4	1	#NULL!	3	1	1	1	1	1	1	0	1	0
103	404	1	30	10	1	2	0	0.5	0.5	0.5	0	0	0.5	0	0.5	0.5	0	0	0	0.5	0.5	0	0	0	0.5	0	0	0.5	0	0.5	0	1	0	1	0	0	1	1	0	0	1	0	0.5	0.5	0.5	0	0	0.5	0
104	406	1	24	4	1	2	0	0.5	1	0	0.5	0	0	0	0	0	0	0	0	0	0	0	0	0	0	0.5	0	1	0	0	0	1	0	1	0	0	1	0	0	0	0	0	0.5	1	0	0.5	0	0	0
105	407	1	26	2	1	4	0	0	0	0.5	0	0	0	0	0	0	0	0	0	0	0	0.5	0	0	0	0	0	0	0	0	0	1	0	0	0	1	0	0	0	0	1	0	0	0	0.5	0	0	0	0
106	409	1	32	2	1	2	0	0	0.5	0	0.5	0	0	0	0	0	0	0	0	0	0	0	0	0	0	0	0	0	0	0	0	0	0	0	0	0	0	0	0	0	0	0	0	1	0	0.5	0	0	0
107	402	1	25	0.5	1	4	0	0.5	0.5	0	0	0	0	0	0	0	0	0	0	0	0.5	0	0	0	0	0	0	0	0	0	0	1	0	1	0	0	2	1	0	0	0	0	0.5	0.5	0	0	0	0	0
108	401	1	59	10	1	4	0	0.5	1	1	1	0	0.5	0.5	1	0.5	1	0	0.5	0	0.5	0	1	0.5	0	1	0.5	0.5	1	1	1	0	0	3	0	2	0	1	0	0	0	0	0.5	1	0.5	0.5	0	1	0
109	58	1	46	4	1	7	0	0.5	1	0.5	1	1	1	0.5	0.5	0.5	1	0	0.5	1	1	1	0	0	0	0.5	0.5	0	0.5	0	0	3	0	3	0	1	1	1	1	1	1	0	#NULL!	1	0.5	1	0.5	1	0
110	90	2	49	1	1	0	0.5	0	1	0	0	0	0	0.5	0	0	0.5	0	0.5	0.5	0	0	0	0	0	0	0	0	0.5	0	0	0	0	0	0	2	0	1	0	1	0	0	0	1	0	0	0	0	0
111	64	1	33	6	1	3	0.5	1	0.5	0.5	1	0	0.5	0	1	0	0.5	0	0	0.5	0.5	0	0	0	0	0.5	0	0.5	0	0	0	1	0	1	0	1	1	0	0	0	1	0.5	1	1	0.5	1	0	0.5	0
112	62	2	61	20	1	3	0	0.5	0.5	0.5	1	0	0	0	0.5	0	0.5	0	0	0	0.5	0	0	0	0	0	0	0	0	0.5	0.5	1	0	1	0	0	1	0	0	0	0	0	0.5	0.5	0.5	0.5	0	0	0
113	79	2	33	#NULL!	1	3	0.5	0	0	0.5	0	0.5	0	0	0	0	0.5	0	0	0.5	1	0	0	0	0	0.5	0	0.5	0	0	0	2	0	0	0	1	1	1	0	0	1	0.5	0.5	0	0.5	0	0.5	0	0
114	453	1	64	#NULL!	2	5	0.5	1	0.5	0.5	0	0.5	1	0	0.5	0.5	0.5	0	0.5	0.5	0.5	0.5	0	0.5	0	0.5	0.5	1	0.5	0.5	1	1	2	3	1	2	3	1	3	2	1	0.5	1	1	1	0.5	1	1	0
115	444	1	29	0.3	1	3	0	0	0	0	0	0	0.5	0	0	0	0	0	0	0	0	0	0	0	0	0.5	0	0	0	0	0	0	0	1	0	1	0	0	0	0	0	0	0	0	0	0	0	0.5	0
116	440	1	#NULL!	2	2	3	0	0.5	0	0	0	0	0.5	0	0	0	0.5	0	0	0	0	0	0	0	0	0.5	0	0	0	1	0	1	0	2	0	2	1	1	0	0	0	0	0.5	0.5	0	0	0	1	0
117	452	1	59	20	2	8	0	1	0	0.5	0	1	1	0	1	1	0.5	0	0.5	1	1	0	0	0	0	0.5	0	0.5	1	0	0.5	1	0	1	1	2	1	0	0	0	1	0	0.5	1	0.5	0	0.5	1	0
118	454	1	64	2	2	7	0.5	0.5	0.5	1	0	0.5	1	0	0.5	1	1	0	0	0.5	0.5	0	0	0.5	0	0.5	0.5	1	1	1	0.5	2	0	1	1	2	2	1	0	2	1	0.5	1	0.5	0.5	0	0.5	1	0
119	455	2	65	20	1	4	1	1	1	1	0.5	0.5	0.5	0	0.5	0.5	0.5	0	0	1	0.5	0	0	0.5	0.5	0.5	0.5	0.5	0.5	0.5	0.5	1	0	1	1	3	4	1	3	3	3	1	0.5	0.5	1	1	0.5	0.5	0
120	451	1	61	6	2	6	0	1	0.5	0	0	0	0.5	0	0.5	0.5	0.5	0	0.5	0	0.5	0	0	0.5	0	0.5	0.5	1	1	1	1	1	0	1	0	2	3	1	#NULL!	2	1	0	1	0.5	0	0	0	0.5	0
121	418	1	61	0.3	2	5	0	1	1	1	1	1	1	1	1	1	1	0	0.5	1	0.5	0	0	0	0	0.5	0.5	0.5	1	0.5	1	2	2	4	1	2	2	2	5	3	1	0	0.5	1	1	1	1	1	0.5
122	413	2	53	10	2	8	1	1	0	0	0	1	0.5	0	1	0.5	1	0.5	1	1	1	1	0.5	1	1	0.5	0.5	0	0.5	0.5	1	3	1	2	2	1	3	1	1	2	1	0.5	1	0.5	0.5	1	0.5	1	0.5
123	414	1	55	5	2	8	0	1	1	1	1	0.5	1	0.5	1	0.5	0.5	0.5	0	0.5	1	1	0.5	0.5	1	0.5	1	1	1	1	1	1	2	3	1	2	3	2	1	2	1	0.5	1	1	1	0.5	0.5	1	0.5
124	315	2	62	15	1	3	0	1	0	0	0.5	0	0.5	0	0.5	0	0	0	0	0	0.5	0	0	0.5	0	0.5	0.5	0.5	1	0.5	0.5	1	0	3	0	3	3	1	0	0	1	0	1	0	0	0.5	0	0.5	0
125	316	2	30	1	1	2	0	0.5	0	0	0	0	0.5	0	0	0	0	0	0	0	0	0	0	0	0	0	0	0	0	0	0	1	0	1	0	0	0	0	0	0	0	0	1	0	0	0	0	0.5	0
[truncated: 21 more columns]
